# Supplementary material for: Novel targets of miR-30, a microRNA required for biliary development
Source: F1000Res. 2013 Sep 24;2:197. [Version 1] doi: 10.12688/f1000research.2-197.v1 (PMC3799553; doi:10.12688/f1000research.2-197.v1)
Supplement: miR-30 Data for Figures — Data File 1. Plasmid Sequences Figure 1 data. Cells were transfected with an miR-30ac2 expression plasmid (“G30ac2”) or a control plasmid (“Gscr”). RNA was isolated and qRT-PCR was performed to measure the indicated transcripts. Expression was quantified using the delta-delta method. Figure 2 data. Cells were transfected with the miR-30ac2 expression plasmid “pSLIKG-miR30ac2”) or a control plasmid (“pSLIKG-Scr”), plus the indicated luciferase reported plasmid. Renilla and firefly luciferase activities were measured in cell exctracts. The firefly luciferase activity was used to normalize for transfection efficiency, and further correction was performed to control for the effects of the reporter plasmids and the miRNA expression plasmid. Comparison was made for each reporter plasmid between the miR-30ac2 expression plasmid and the control plasmid, and averages, standard error, and p-values were calculated. Figure 3 data. Table of PITA and Targetscan scores (if available) for the indicated UTRs, with the corresponding luciferase expression data from Figure 2. [file f1000research-2-2328-s0000.tgz › Figure_1_data.csv]

Raw qPCR data
Gene Name	Replicate	Ct (dRn)		Average
RNu44	1	26.98		26.93
RNu44	1	26.87
RNu44	2	27.17		27.08
RNu44	2	26.98
RNu44	3	26.8		26.74
RNu44	3	26.67
RNu44	4	27		26.97
RNu44	4	26.94
RNu44	5	27.4		27.29
RNu44	5	27.17
RNu44	6	27.19		27.16
RNu44	6	27.12
RNu44	7	27.07		27.03
RNu44	7	26.99
RNu44	8	26.76		26.62
RNu44	8	26.48
RNu44	9	26.82		26.81
RNu44	9	26.79
RNu44	10	27.05		27.03
RNu44	10	27.01
RNu44	11	26.88		26.87
RNu44	11	26.86
RNu44	12	27.15		27.12
RNu44	12	27.09
RNu44	13	26.96		26.92
RNu44	13	26.88
RNu44	14	26.96		26.9
RNu44	14	26.83
RNu44	15	26.8		26.79
RNu44	15	26.77
RNu44	16	26.76		26.65
RNu44	16	26.53
30a-5p	17	29.18		29.24
30a-5p	17	29.29
30a-5p	18	29.36		29.33
30a-5p	18	29.29
30a-5p	19	28.95		28.92
30a-5p	19	28.88
30a-5p	20	29		28.99
30a-5p	20	28.97
30a-5p	21	25.03		25.02
30a-5p	21	25.01
30a-5p	22	24.7		24.71
30a-5p	22	24.71
30a-5p	23	24.17		24.14
30a-5p	23	24.1
30a-5p	24	23.74		23.74
30a-5p	24	23.73
30a-5p	25	28.88		28.9
30a-5p	25	28.91
30a-5p	26	29.36		29.42
30a-5p	26	29.47
30a-5p	27	29.23		29.19
30a-5p	27	29.15
30a-5p	28	29.17		29.18
30a-5p	28	29.18
30a-5p	29	29.47		29.44
30a-5p	29	29.41
30a-5p	30	29.27		29.24
30a-5p	30	29.2
30a-5p	31	28.71		28.72
30a-5p	31	28.73
30a-5p	32	28.77		28.79
30a-5p	32	28.81
let7c	33	32.82		32.77
let7c	33	32.72
let7c	34	33.01		32.93
let7c	34	32.84
let7c	35	32.18		32.24
let7c	35	32.3
let7c	36	32.39		32.47
let7c	36	32.55
let7c	37	33.12		33.01
let7c	37	32.89
let7c	38	32.47		32.53
let7c	38	32.59
let7c	39	32.24		32.19
let7c	39	32.13
let7c	40	31.74		31.76
let7c	40	31.78
let7c	41	32.31		32.38
let7c	41	32.44
let7c	42	32.92		32.83
let7c	42	32.73
let7c	43	32.37		32.58
let7c	43	32.78
let7c	44	33.11		32.8
let7c	44	32.48
let7c	45	32.66		32.62
let7c	45	32.57
let7c	46	32.68		32.58
let7c	46	32.48
let7c	47	31.76		31.95
let7c	47	32.13
let7c	48	32.21		32.13
let7c	48	32.05
